# Supplementary material for: Exploring the Metabolism of Flubrotizolam, a Potent Thieno-Triazolo Diazepine, Using Human Hepatocytes and High-Resolution Mass Spectrometry
Source: Metabolites. 2024 Sep 19;14(9):506. doi: 10.3390/metabo14090506 (PMC11433749; doi:10.3390/metabo14090506)
Supplement: Supplementary file 1 [file metabolites-14-00506-s001.zip]

Archive with 1 entries (1 files):
- metabolites-3175246-supplementary.pdf
